# Supplementary material for: Long-Term Changes in the Distribution and Abundance of Nine Deep-Water Skates (Arhynchobatidae: Rajiformes: Chondrichthyes) in the Northwestern Pacific
Source: Animals (Basel). 2022 Dec 9;12(24):3485. doi: 10.3390/ani12243485 (PMC9774831; doi:10.3390/ani12243485)
Supplement: Supplementary file 1 [file animals-12-03485-s001.zip]

Archive with 1 entries (1 files):
- animals-2017401-supplementary.pdf
